# Supplementary material for: Association Between Serum per- and Polyfluoroalkyl Substances and Iron Status Biomarkers in a Representative Sample of U.S. Adults: NHANES 2013–2018
Source: Life (Basel). 2025 Aug 12;15(8):1274. doi: 10.3390/life15081274 (PMC12387234; doi:10.3390/life15081274)
Supplement: Supplementary file 1 [file life-15-01274-s001.zip]

Archive with 1 entries (1 files):
- life-3790980-supplementary.pdf
